# Supplementary material for: Genome-Wide Association Study of Pericarp Color in Rice Using Different Germplasm and Phenotyping Methods Reveals Different Genetic Architectures
Source: Front Plant Sci. 2022 Mar 9;13:841191. doi: 10.3389/fpls.2022.841191 (PMC8959774; doi:10.3389/fpls.2022.841191)
Supplement: Supplementary file 1 [file Table_1.XLSX]

## Sheet: Table S1
Table S1. Information on the 442 diverse genotypes used in this study.
Accession number in this study	DPC_2016GZ	DPC_2018YJ	Subpopulation	Accession name	Country of origin
6	5	4	Aus	AUS JOTA::IRGC 66767-1	Bangladesh
7	4	3	Aus	BARAN BORO::IRGC 27509-1	Bangladesh
11	1	1	Indica	CERE AIR::IRGC 43369-1	Indonesia
14	1	1	Indica	CHITRAJ (DA 23)::IRGC 6208-1	Bangladesh
19	1	1	Indica	CO 39::IRGC 51231-1	India
20	1	1	Indica	DA 1::IRGC 45624-1	India
24	4	3	Aus	DA 8::IRGC 6422-1	Bangladesh
25	1	1	Indica	DA 9::IRGC 5854-1	Bangladesh
27	1	1	Indica	DE ABRIL::IRGC 50463-1	Brazil
30	1	1	Indica	FANDRAPOTSY::IRGC 10984-1	Madagascar
36	1	1	Japonica	GOMPA 2::IRGC 12894-1	India
37	1	1	Japonica	HAIFUGOYA::IRGC 17054-1	Taiwan
39	1	1	Japonica	INDANE::IRGC 33130-1	Myanmar
44	1	1	Indica	JC 91::IRGC 9177-1	India
46	1	1	Aus	JHONA 26::IRGC 27967-1	Pakistan
50	1	1	Japonica	KHAO DAM::IRGC 23385-1	Laos
51	1	1	Japonica	KINANDANG PATONG::IRGC 23364-1	Philippines
56	6	4	Indica	MADAEL::IRGC 7722-1	Sri Lanka
58	7	7	Japonica	MALAGKIT PIRURUTONG::IRGC 8182-1	Philippines
60	1	1	Indica	MILYANG 23::IRGC 34393-1	Korea Rep
62	1	1	Indica	MTU 9::IRGC 7919-1	India
66	4	4	Indica	PACHEHAI PERUMAL::IRGC 8188-1	India
76	5	5	Indica	PTB 25::IRGC 6386-1	India
77	1	1	Indica	PTB 9::IRGC 6274-1	India
78	4	4	Japonica	RATHAL::IRGC 31524-1	Sri Lanka
79	4	4	Japonica	RATHAL::IRGC 31525-1	Sri Lanka
82	1	1	Japonica	RT 1031-69::IRGC 15092-1	Zaire
84	1	1	Aus	TCHAMPA::IRGC 32362-1	Iran
86	1	1	Indica	TD 25::IRGC 9146-1	Thailand
87	4	4	Aus	TEPI BORO::IRGC 27519-1	Bangladesh
414	4	4	Aus	AUS 196::IRGC 29016-1	Bangladesh
423	1	1	Aus	29 A 2::IRGC 28364-1	Pakistan
425	1	1	Indica	AGAMI M 1::IRGC 4158-1	Egypt
427	1	1	Indica	AN QING ZAO::IRGC 72577-1	China
433	1	1	Aus	ARC 11755::IRGC 21618-1	India
436	5	4	Aus	ARC 15340::IRGC 42019-1	India
440	5	4	Aus	AUS 55::IRGC 28918-1	Bangladesh
441	1	1	Indica	B 6144 F-MR-6::IRGC 117313-1	Indonesia
442	1	1	Indica	BADA DHAN::IRGC 26540-1	Bangladesh
446	1	1	Indica	BANDIOUROU::IRGC 15980-1	Senegal
447	1	1	Aus	BANS 4::IRGC 74728-1	India
449	4	4	Aus	BAULAN::IRGC 64766-1	Bangladesh
450	4	4	Aus	BAWOI::IRGC 34737-1	Bangladesh
452	4	4	Aus	BENAMURI::IRGC 25840-1	Bangladesh
453	4	5	Indica	BG 301::IRGC 117315-1	Sri Lanka
454	1	1	Indica	BG 34-11::IRGC 15782-1	Sri Lanka
455	4	4	Aus	BHADOIA 303::IRGC 6588-1	Bangladesh
456	4	3	Indica	BIRAIN 360::IRGC 6550-1	Bangladesh
457	1	1	Aus	BIRANJ::IRGC 74733-1	India
458	4	4	Aus	BOILAN::IRGC 49022-1	Bangladesh
461	1	1	Indica	BR IRGA 409::IRGC 116960-1	Brazil
462	1	1	Indica	BYAT KYAR::IRGC 33004-1	Myanmar
463	1	1	Indica	CAMPONI SML::IRGC 50640-1	Suriname
464	1	1	Indica	CCT 3-37-3-3-3-1::IRGC 117322-1	Philippines
465	4	4	Aus	CHENGRI 2::IRGC 77228-1	Bangladesh
467	4	3	Indica	CHI TOU HUANG 1::IRGC 51280-1	China
469	4	3	Aus	CHIKON SHONI::IRGC 64771-1	Bangladesh
470	4	4	Indica	CHINA 98-45-1::IRGC 1598-1	China
471	4	4	Indica	CHORUA KARTIKSAIL::IRGC 77230-1	Bangladesh
472	4	4	Indica	CHUA DAU::IRGC 4785-1	China
473	5	4	Aus	CHUNGUR BALI::IRGC 25855-1	Bangladesh
476	1	1	Indica	CR 5272::IRGC 116971-1	Costa Rica
477	1	1	Indica	CR 8334::IRGC 116972-1	Costa Rica
483	1	1	Indica	DENG DENG QI::IRGC 72671-1	China
484	4	5	Indica	DEVAREDDIRI::IRGC 40788-1	Sri Lanka
488	4	3	Aus	DHARIA BOALIA::IRGC 64774-1	Bangladesh
489	5	4	Aus	DHARIA::IRGC 64773-1	Bangladesh
491	1	1	Indica	DJOGOLON DJOGOLON::IRGC 75577-1	Upper Volta
493	1	1	Indica	E 5168::IRGC 68021-1	China
494	1	1	Indica	E ZI 124::IRGC 70215-1	China
495	4	3	Indica	ELWEE::IRGC 15565-1	Sri Lanka
500	4	4	Aus	FULKATI::IRGC 66783-1	Bangladesh
501	5	4	Aus	GADRA::IRGC 73098-1	Pakistan
502	4	3	Aus	GARIA::IRGC 25854-1	Bangladesh
504	5	4	Indica	GODA HEENATI::IRGC 31393-1	Sri Lanka
505	1	1	Indica	GOPAL::IRGC 61953-1	Nepal
507	4	4	Aus	GUL MURALI::IRGC 66792-1	Bangladesh
510	4	4	Indica	HAO HOM::IRGC 12931-1	Laos
511	1	1	Aus	HARBHOONDI::IRGC 74744-1	India
515	1	1	Aus	HOLOI BASH (SOLOI BASH)::IRGC 64778-1	Bangladesh
516	1	1	Indica	HONG MI DONG MAO ZHAN::IRGC 68078-1	China
517	1	1	Indica	HONG ZUI ER::IRGC 72706-1	China
518	1	1	Indica	HONG ZUI ZAO::IRGC 68090-1	China
519	1	1	Indica	HUA KE ZAO::IRGC 76598-1	China
520	1	1	Indica	HUO SHAO TZU WU CHAN::IRGC 65097-1	Taiwan
521	1	1	Indica	ICTA PAZOS::IRGC 116996-1	Guatemala
522	1	1	Indica	ICTA POLOCHIC::IRGC 116997-1	Guatemala
523	5	4	Aus	IKRA::IRGC 77250-1	Bangladesh
525	1	1	Indica	IR 31917-45-3-2::IRGC 78132-1	Philippines
527	1	1	Indica	IR 43::IRGC 117005-1	Philippines
528	1	1	Indica	IR 59469-2B-3-2::IRGC 99703-1	Philippines
530	1	1	Indica	IR 74371-3-1-1::IRGC 117373-1	Philippines
532	1	1	Indica	IR 77384-12-35-3-12-1-B::IRGC 117299-1	Philippines
536	1	1	Aus	JAMBALI BUSSA::IRGC 73102-1	Pakistan
539	2	2	Aus	JHUM BEGUNBICHI::IRGC 25867-1	Bangladesh
541	1	1	Indica	JINLING 78-102::IRGC 88421-1	China
542	1	1	Indica	JUMA 51::IRGC 117009-1	Dominican Rp
543	5	4	Aus	KAL SHONI::IRGC 64780-1	Bangladesh
546	4	3	Aus	KALO KUCHI::IRGC 66806-1	Bangladesh
547	4	3	Aus	KALU A 30::IRGC 49746-1	Sri Lanka
548	1	1	Aus	KANGRO::IRGC 73105-1	Pakistan
549	5	5	Indica	KANNI MURUNGA::IRGC 15432-1	Sri Lanka
550	4	5	Indica	KARAYAL::IRGC 51001-1	Sri Lanka
551	1	1	Aus	KASAPUR::IRGC 74751-1	India
553	1	1	Indica	KATI::IRGC 67838-1	Bhutan
554	1	1	Indica	KAUKHMWE::IRGC 33174-1	Myanmar
555	4	3	Aus	KELE BARDHAN::IRGC 34983-1	India
556	4	3	Aus	KELEE::IRGC 66807-1	Bangladesh
557	4	3	Indica	KHAO DAW TAI::IRGC 24108-1	Thailand
558	1	1	Indica	KHAO PON::IRGC 48114-1	Thailand
561	5	5	Indica	KINANDANG PUTI::IRGC 44513-1	Philippines
562	5	4	Indica	KIRIMURUNGA::IRGC 15585-1	Sri Lanka
564	4	4	Aus	KOYRA::IRGC 77267-1	Bangladesh
565	1	1	Indica	KUAN CHIN::IRGC 5589-1	Taiwan
566	1	1	Indica	KUMBI::IRGC 752-1	China
571	1	1	Indica	LAL BAGDAR::IRGC 77272-1	Bangladesh
572	1	1	Indica	LALBAJAM::IRGC 49227-1	Bangladesh
576	1	1	Indica	LIEN CHAN SHA PU TSAN::IRGC 4541-1	China
578	4	4	Indica	LOKU SAMBA::IRGC 31462-1	Sri Lanka
581	1	1	Indica	MA GU ZI HE::IRGC 68212-1	China
583	5	4	Aus	MADHABSAIL 741::IRGC 29374-1	Bangladesh
585	4	4	Indica	MAKALIOKA::IRGC 77864-1	Madagascar
587	1	1	Indica	MAURITIUS LOCAL::IRGC 5834-1	Mauritius
588	1	1	Indica	MENAKELY::IRGC 69963-1	Madagascar
589	1	1	Indica	MG 2::IRGC 79837-1	Brazil
591	4	4	Aus	MICOCHU::IRGC 25888-1	Bangladesh
592	1	1	Aus	MIKOTCHU::IRGC 25893-1	Bangladesh
593	4	3	Aus	MOSHIA BHADOI::IRGC 66817-1	Bangladesh
594	5	4	Aus	MOSHUR::IRGC 64789-1	Bangladesh
595	4	3	Indica	MOTTA SAMBA::IRGC 36489-1	Sri Lanka
596	4	4	Aus	MOYNA MOTI::IRGC 66818-1	Bangladesh
598	1	1	Indica	NAKABAWA::IRGC 70676-1	Kenya
599	1	1	Indica	NAN TE 113::IRGC 70345-1	China
603	1	1	Aus	NCS 160::IRGC 51903-1	India
606	1	1	Indica	NORUNKAN::IRGC 8934-1	Sri Lanka
607	1	1	Aus	NP 125::IRGC 32559-1	India
608	4	4	Indica	NS (VRAC) 130::IRGC 68972-1	Madagascar
609	1	1	Indica	NS 113::IRGC 68838-1	Madagascar
611	1	1	Indica	NSICRC 106::IRGC 117370-1	Philippines
612	5	4	Indica	PANAKALI::IRGC 47399-1	Sri Lanka
613	4	3	Aus	PANKHIRAJ::IRGC 25911-1	Bangladesh
615	1	1	Indica	PAWHTUN::IRGC 33562-1	Myanmar
616	1	1	Indica	PERLA::IRGC 117021-1	Cuba
620	1	1	Indica	PICONEGRO::IRGC 117022-1	Ecuador
621	4	3	Indica	PIHATUWEE::IRGC 11744-1	Sri Lanka
622	5	5	Indica	PINURSIGI::IRGC 26889-1	Philippines
625	1	1	Indica	PURBIA (KALANSAR)::IRGC 59189-1	Nepal
628	4	5	Indica	RACE::IRGC 15706-1	Sri Lanka
630	4	4	Aus	RAKHOIL::IRGC 64793-1	Bangladesh
632	3	3	Indica	RATHKANDIRAM::IRGC 36507-1	Sri Lanka
633	1	1	Indica	RAY JAZAYKAYZ::IRGC 62181-1	Bhutan
634	1	1	Indica	RAY NABJA::IRGC 62184-1	Bhutan
635	1	1	Indica	RED PIE BOLD 17-214::IRGC 38207-1	Bangladesh
640	4	5	Aus	SADA SOLAY::IRGC 73118-1	Pakistan
643	4	5	Indica	SAN DU BAI MI HONG GU::IRGC 59849-1	China
645	1	1	Aus	SANTHI SUFAID 207::IRGC 28212-1	Pakistan
650	1	1	Indica	SHONTH::IRGC 74717-1	India
651	4	4	Aus	SIMUL KHURI::IRGC 35154-1	India
653	3	3	Indica	SOKOU MALSIRA::IRGC 77301-1	Bangladesh
654	1	1	Aus	SOLOI::IRGC 37598-1	Bangladesh
655	1	1	Indica	SOMIMADAMO::IRGC 69044-1	Madagascar
656	1	1	Indica	SPR 87032-2-1-1-4::IRGC 117355-1	Thailand
659	1	1	Aus	SUFAID 246::IRGC 28303-1	Pakistan
664	4	5	Aus	TAK SUFAID::IRGC 73127-1	Pakistan
667	5	4	Indica	TI KU::IRGC 1224-1	China
671	1	1	Indica	TSIPALA MENA::IRGC 69977-1	Madagascar
673	1	1	Aus	TUNG CH'IU AI::IRGC 34265-1	China
674	1	1	Indica	UBA MURALI::IRGC 25928-1	Bangladesh
679	1	1	Indica	VARY VATO MENAHODITRA::IRGC 69111-1	Madagascar
680	5	4	Indica	VELLAI SEENETTI::IRGC 15516-1	Sri Lanka
682	3	3	Aus	WEDA HEENATI::IRGC 67661-1	Sri Lanka
683	5	5	Indica	XI GU HONG::IRGC 74226-1	China
684	1	1	Indica	XI NUO ZAO::IRGC 68279-1	China
685	3	5	Indica	YAKADA::IRGC 51096-1	Sri Lanka
686	1	1	Indica	YE TI ZHAN::IRGC 68296-1	China
687	1	1	Indica	ZALCHA::IRGC 62190-1	Bhutan
688	4	5	Indica	ZAO SHAO ZHAN::IRGC 68318-1	China
689	1	1	Indica	ZAO SHOU 691-11::IRGC 70447-1	China
690	5	5	Indica	ZI GAN NAN GU::IRGC 70468-1	China
692	1	1	Indica	AI JIAO XIAN::IRGC 72573-1	China
694	1	1	Indica	KAUKYAGYI::IRGC 33208-1	Myanmar
696	1	1	Indica	MAHADETHE::IRGC 74762-1	India
700	1	1	Indica	XI GU ZAO::IRGC 72360-1	China
701	4	4	Aus	SURJA MUKHI::IRGC 35166-1	India
702	1	1	Japonica	1-52-6::IRGC 39111-1	Brazil
704	1	1	Indica	AI QING 99::IRGC 63544-1	China
706	1	1	Aus	ARC 11559::IRGC 21477-1	India
711	1	1	Japonica	AZMIL 85::IRGC 289-1	Philippines
713	3	4	Japonica	BAKUNG (H)::IRGC 60220-1	Malaysia
716	1	1	Japonica	DUANG OJOY::IRGC 3832-1	Philippines
717	2	2	Aus	DULAR::IRGC 32561-1	India
721	1	1	Indica	GEETA::IRGC 74742-1	India
725	1	1	Aus	IC 27525::IRGC 53989-1	India
726	1	1	Aus	JHUM SONALICHIKON::IRGC 25874-1	Bangladesh
730	1	1	Japonica	MERCURY::IRGC 77141-1	United States
731	1	1	Japonica	MIKHUDEB::IRGC 25892-1	Bangladesh
733	1	1	Japonica	MO WAE DO::IRGC 2356-1	Korea Rep
740	4	4	Aus	SOKANA::IRGC 52763-1	India
745	1	1	Indica	THAPACHINIYA::IRGC 16234-1	Nepal
752	5	5	Aus	DHOLI BORO::IRGC 27513-2	Bangladesh
755	1	1	Indica	KHAO DAWK MALI 105::IRGC 27748-2	Thailand
757	1	1	Indica	DA 29 (SR 26 B)::IRGC 25850-1	Bangladesh
761	1	1	Japonica	62-667::IRGC 15147-1	Ivory Coast
762	1	1	Japonica	7507-137::IRGC 40081-1	Japan
767	1	1	Indica	AI KHAO PLE::IRGC 71012-1	Thailand
772	4	4	Aus	ANDIKULAN::IRGC 7738-1	Sri Lanka
773	1	1	Indica	ARC 10411::IRGC 12454-1	India
786	1	1	Indica	ARC 18294::IRGC 51727-1	India
787	1	1	Japonica	ARGO::IRGC 82418-1	Italy
794	1	1	Japonica	BAGANAN ADONGKO::IRGC 71501-1	Malaysia
797	1	1	Indica	BALA (CR 42-38)::IRGC 12884-1	India
798	1	1	Japonica	BALAYAN::IRGC 71505-1	Malaysia
801	1	1	Japonica	BANAT 2270::IRGC 65648-1	Romania
806	1	1	Japonica	BEN DI HONG KE NUO::IRGC 70065-1	China
810	3	5	Japonica	BOSSA::IRGC 57781-1	Guinea
811	1	1	Indica	BOTOHAVANA::IRGC 79459-1	Madagascar
812	4	4	Japonica	BOTPA BARA::IRGC 62162-1	Bhutan
813	1	1	Japonica	BOTRA FOTSY::IRGC 77840-1	Madagascar
814	1	1	Indica	BR 11::IRGC 53458-1	Bangladesh
821	1	1	Japonica	C 8434::IRGC 13496-1	Papua New Guinea
822	1	1	Japonica	CAIAPO::IRGC 116962-1	Brazil
823	1	1	Japonica	CALMOCHI 202::IRGC 57082-1	United States
829	5	5	Japonica	CHANGYOUNG 7::IRGC 82284-1	Korea Rep
831	1	1	Indica	CHINAN 2::IRGC 54656-1	India
837	1	1	Japonica	CNAR 2888-B-47::IRGC 117325-1	Brazil
838	1	1	Indica	CORLUON::IRGC 30676-1	Liberia
844	5	4	Aus	DEHULA::IRGC 74737-1	India
846	1	1	Japonica	DOBONGBYEO (SUWEON 223)::IRGC 58315-1	Korea Rep
847	1	1	Japonica	DOONGARA::IRGC 78392-1	Australia
851	2	2	Aus	DULAR::IRGC 636-1	India
852	1	1	Indica	DUMSIKALAM::IRGC 58968-1	Nepal
854	1	1	Japonica	ELVO::IRGC 82422-1	Italy
859	1	1	Japonica	FAROX 299::IRGC 63102-1	Nigeria
861	1	1	Japonica	GBANTE::IRGC 16081-1	Ivory Coast
871	1	1	Japonica	HE JIANG 15::IRGC 61801-1	China
874	1	1	Japonica	HOMURA 8::IRGC 5388-1	Japan
876	1	1	Japonica	HUANG JING NUO::IRGC 80953-1	China
880	1	1	Japonica	IAC 164::IRGC 55860-1	Brazil
883	1	1	Japonica	INUWAY::IRGC 67437-1	Philippines
885	1	1	Japonica	IRAT 170::IRGC 64850-1	Ivory Coast
888	1	1	Japonica	ITA 235::IRGC 64854-1	Ivory Coast
893	1	1	Japonica	JI BO YA::IRGC 77446-1	Congo
896	4	4	Aus	JUMA::IRGC 66800-1	Bangladesh
897	4	4	Japonica	KAM MRA::IRGC 62172-1	Bhutan
899	1	1	Indica	KARTIKI::IRGC 53177-1	India
900	4	4	Aus	KARUTHA CHEENEDDI::IRGC 47381-1	Sri Lanka
902	1	1	Aus	KHADASIYA 3 (STRAW)::IRGC 54072-1	India
903	1	1	Indica	Khang khouay::IRGC 29973-1	Laos
904	1	1	Indica	Khao ea ang::IRGC 29588-1	Laos
905	1	1	Japonica	KHAO KAP SANG::IRGC 23423-1	Laos
907	1	1	Indica	KHAU THEP::IRGC 78341-1	Viet Nam
908	1	1	Indica	Khie tom::IRGC 11887-1	Laos
910	5	5	Indica	KI 68::IRGC 34768-1	India
912	5	4	Indica	KOMOL BHOG::IRGC 77266-1	Bangladesh
916	3	4	Japonica	KPOGON::IRGC 30467-1	Liberia
918	1	1	Japonica	KULOB::IRGC 71544-1	Malaysia
919	1	1	Japonica	KULU::IRGC 11337-1	Australia
922	1	1	Japonica	KYRMYZY::IRGC 36164-1	Uzbekistan
923	1	1	Japonica	L 4-32::IRGC 13402-1	Romania
924	1	1	Japonica	LADY WRIGHT SELN (CI 12187)::IRGC 1761-1	United States
929	1	1	Japonica	LEVANTE HOMEM::IRGC 50492-1	Brazil
931	1	1	Indica	LI CHUAN DA BAI GU::IRGC 70325-1	China
932	1	1	Japonica	LIGERITO (CORTO PUBESCENTE)::IRGC 19919-1	Colombia
933	1	1	Indica	LIU TOU TZE::IRGC 119-1	Taiwan
937	1	1	Japonica	M 9::IRGC 34282-1	United States
940	1	1	Indica	MAHSURI::IRGC 10929-1	Malaysia
941	1	1	Indica	MAI HSI TSAN::IRGC 51366-1	China
942	5	4	Indica	MALACHAN::IRGC 54748-1	India
948	4	4	Japonica	MAT MERAH::IRGC 18222-1	Indonesia
949	1	1	Indica	MAWTAIK::IRGC 33359-1	Myanmar
953	1	1	Japonica	MIMIDIM::IRGC 25898-1	Bangladesh
954	1	1	Indica	MIN CHE NIEN HSU THOU::IRGC 4471-1	China
963	1	1	Japonica	NABOHAI::IRGC 17062-1	Taiwan
967	1	1	Indica	NAYIMA::IRGC 9503-1	Iraq
973	1	1	Japonica	NOUAKPO::IRGC 56704-1	Ivory Coast
981	1	1	Japonica	ORIENTE 10::IRGC 55808-1	Ecuador
988	1	1	Japonica	PECOS::IRGC 66758-1	United States
989	1	1	Japonica	Peek::IRGC 11821-1	Laos
993	4	4	Aus	PODI HEENATI::IRGC 36345-1	Sri Lanka
995	1	1	Japonica	POPONG::IRGC 13297-1	Malaysia
996	1	1	Indica	PSBRC 46::IRGC 99704-1	Philippines
999	2	2	Indica	RAMJAWAIN::IRGC 74773-1	India
1001	4	3	Indica	RATHU HEENATI::IRGC 15609-1	Sri Lanka
1003	1	1	Japonica	RHS 107-2-1-2TB-1JM::IRGC 117025-1	Mexico
1006	1	1	Japonica	RIZZOTTO 264::IRGC 65727-1	Italy
1008	1	1	Japonica	RXAR RGUE::IRGC 1943-1	United States
1015	3	3	Aus	SAREINA::IRGC 67757-1	India
1017	1	1	Japonica	SELENIO::IRGC 82434-1	Italy
1023	1	1	Indica	SIJAMBI SAPUSI::IRGC 66650-1	Indonesia
1025	1	1	Japonica	SSAL BYEO 2::IRGC 19868-1	Korea Rep
1026	1	1	Indica	SUDU HEENATI::IRGC 15675-1	Sri Lanka
1031	1	1	Indica	SUWEON 251::IRGC 46964-1	Korea Rep
1035	1	1	Indica	SZIMAI::IRGC 65743-1	China
1037	4	4	Japonica	TAINAN IKU 512::IRGC 2993-1	Taiwan
1043	1	1	Japonica	TOANG::IRGC 19144-1	Indonesia
1044	1	1	Japonica	TOS 10483::IRGC 56723-1	Guinea-Bissau
1046	1	1	Japonica	TOX 2104-2-1::IRGC 117257-1	Nigeria
1047	1	1	Indica	TSON HSU DAU::IRGC 4711-1	China
1048	1	1	Indica	TUO TUO HUANG::IRGC 72851-1	China
1054	1	1	Japonica	VELA::IRGC 82437-1	Italy
1056	1	1	Japonica	WAB 176-8-HB::IRGC 117358-1	Ivory Coast
1057	1	1	Japonica	WAB 368-B-1-H1-HB::IRGC 117359-1	Ivory Coast
1058	4	4	Japonica	WAB 99-16::IRGC 117360-1	Ivory Coast
1060	1	1	Japonica	WC 2615::IRGC 74460-1	Turkey
1061	1	1	Japonica	WIR 1072::IRGC 57496-1	Belgium
1064	1	1	Japonica	WIR 2521::IRGC 51658-1	Ukraine
1068	1	1	Japonica	WU KE NUO::IRGC 59990-1	China
1069	1	1	Japonica	YAKUMO::IRGC 5320-1	Japan
1070	1	1	Japonica	YAMATO CHIKARA::IRGC 5294-1	Japan
1074	5	5	Japonica	YU WEOL ZO::IRGC 19894-1	Korea Rep
1075	1	1	Indica	ZHEN JIANG 2::IRGC 53439-1	China
1079	4	4	Japonica	ARC 11708::IRGC 21575-1	India
1089	1	1	Japonica	L 201::IRGC 51099-1	United States
1091	1	1	Japonica	M 301::IRGC 55229-1	United States
1096	1	1	Indica	NGAJA::IRGC 64917-1	Bhutan
1098	1	1	Japonica	OOURA::IRGC 501-1	Japan
1099	4	5	Japonica	PRETO REGADO 142::IRGC 65724-1	Morocco
1100	1	1	Japonica	RIENALDO BERZANO::IRGC 3230-1	Turkey
1104	1	1	Japonica	WC 296::IRGC 1220-1	China
1108	4	3	Aus	JABARSHAIL::IRGC 25865-2	Bangladesh
1111	1	1	Indica	IR 5::IRGC 10321-1	Philippines
1113	1	1	Indica	AGRIC 1::IRGC 67544-1	Ghana
1114	1	1	Japonica	ARC 10176::IRGC 20765-1	India
1117	1	1	Indica	ARC 14500::IRGC 42957-1	India
1119	5	4	Indica	BAT DO::IRGC 7014-1	Viet Nam
1120	1	1	Japonica	BENGIZA::IRGC 69845-1	Madagascar
1125	4	3	Aus	CHANDARHAT::IRGC 25845-1	Bangladesh
1128	1	1	Indica	CR 762022::IRGC 53378-1	United States
1131	1	1	Indica	E KHA KEHA::IRGC 2764-1	Taiwan
1134	1	1	Indica	INDO NO 13046::IRGC 48644-1	Indonesia
1135	1	1	Indica	IR 65192-4B-10-3::IRGC 117367-1	Philippines
1137	1	1	Indica	IR 73678-20-1-B::IRGC 117292-1	Philippines
1140	1	1	Japonica	JING XI 17::IRGC 67676-1	China
1141	1	1	Indica	JOALBHANGA 499::IRGC 6560-1	Bangladesh
1143	5	3	Indica	KAPUTU HOTA::IRGC 66516-1	Sri Lanka
1147	5	4	Indica	LUMBINI::IRGC 11947-1	Sri Lanka
1148	4	4	Indica	MRT 195::IRGC 79799-1	Mauritania
1156	4	4	Indica	ROJOMENA::IRGC 69408-1	Madagascar
1158	3	4	Indica	RR 203-16::IRGC 117353-1	India
1165	1	1	Indica	TARA::IRGC 59244-1	Nepal
1166	1	1	Japonica	TOS 5790::IRGC 117256-1	Nigeria
1168	1	1	Japonica	VARY MAINTY::IRGC 69910-1	Madagascar
1170	1	1	Indica	WU BAI LI::IRGC 70404-1	China
1173	4	3	Aus	KHAO PAHK MAW	Thailand
1179	4	4	Indica	BOTRY BE::IRGC 69356-1	Madagascar
1192	1	1	Japonica	MUT IAC 25-44-807::IRGC 68799-1	Guyana
1203	1	1	Indica	SR 26 B::IRGC 10798-1	Japan
1214	1	1	Japonica	PACHOLINHA::IRGC 50531-1	Brazil
1215	1	1	Indica	TD 2::IRGC 9148-1	Thailand
1216	1	1	Japonica	CURINCA::C1	Brazil
1217	1	1	Japonica	HONDURAS::GERVEX 529-C1	Spain
1219	1	1	Japonica	MANDRIRAVINA 3512::GERVEX 8319-C1	Madagascar
1222	1	1	Japonica	ADAIR::GERVEX 1640-C1	United States
1225	1	1	Indica	APO::C1	Philippines
1226	1	1	Japonica	ARAGUAIA::IRTP 17399-C1	Brazil
1229	3	5	Japonica	ARROZ CEBADA::IRGC 65646-C1	Venezuela
1234	1	1	Indica	BELOHAKILA 119::GERVEX 8342-C1	Madagascar
1235	1	1	Japonica	BENGALY VAKARINA::GERVEX 4750-C1	Madagascar
1245	4	4	Indica	CHERIVIRUPPU::IRGC 19928-C1	India
1250	1	1	Japonica	CIRAD 488::GERVEX 9172-C1	Madagascar
1251	1	1	Japonica	COLINA::GERVEX 524-C1	Spain
1252	1	1	Japonica	DELLROSE::GERVEX 1648-C1	United States
1254	1	1	Japonica	DIXIEBELLE::GERVEX 1649-C1	United States
1255	1	1	Japonica	EARLY MUTANT IAC 165::GERVEX 8508-C1	Brazil
1257	1	1	Japonica	FOHISOMOTRA::GERVEX 8329-C1	Madagascar
1261	1	1	Japonica	GOGO LEMPAK::IRGC 43392-C1	Indonesia
1262	1	1	Japonica	GUARANI::GERVEX 8506-C1	Brazil
1264	1	1	Japonica	HD 1-4::C1	France
1266	1	1	Japonica	IDSA 77::C1	Ivory Coast
1267	1	1	Japonica	ILANG-ILANG::GERVEX 509-C1	Korea Rep
1268	1	1	Indica	IR 2006-P12-12-2::IRGC 32675-C1	Philippines
1270	1	1	Indica	IR 50::C1	Philippines
1272	1	1	Indica	IR 55419-04::C1	Philippines
1273	1	1	Indica	IR 60::IRGC 63493-C1	Philippines
1275	1	1	Japonica	IR 63372-8::C1	Philippines
1276	1	1	Japonica	IR 65261-09-1-B::C1	Philippines
1279	1	1	Indica	IR 71676-90-2-2::C1	Philippines
1280	1	1	Indica	IR 72::C1	Philippines
1281	1	1	Japonica	IRAT 109::GERVEX 4988-C1	Ivory Coast
1283	1	1	Japonica	IRAT 212::GERVEX 7698-C1	Ivory Coast
1284	1	1	Japonica	IRAT 216::GERVEX 7702-C1	Ivory Coast
1286	1	1	Japonica	IRAT 2::GERVEX 606-C1	Senegal
1288	1	1	Japonica	IRAT 364::GERVEX 8714-C1	Nicaragua
1291	1	1	Indica	JAMAJIGI::C1	Mali
1292	1	1	Japonica	JIMBRUK JOLOWORO::IRGC 43420-C1	Indonesia
1294	1	1	Indica	KALINGA III::C1	India
1298	1	1	Indica	KITRANA 1890::GERVEX 5115-C1	Madagascar
1301	1	1	Japonica	KUROKA::IRGC 74556-C1	Japan
1302	1	1	Japonica	KYEEMA::GERVEX 1656-C1	Australia
1305	1	1	Indica	LOHAMBITRO 224::GERVEX 5144-C1	Madagascar
1307	4	3	Japonica	LUDAN::IRGC 64189-C1	Philippines
1310	1	1	Japonica	M 204::GERVEX 1665-C1	United States
1313	1	1	Japonica	MANANELATRA 520::GERVEX 8445-C1	Madagascar
1320	1	1	Japonica	OLCENENGO::GERVEX 41-C1	Italy
1321	1	1	Japonica	ORYZICA SABANA 6::C1	Colombia
1323	4	4	Japonica	PALAWAN::C1	Philippines
1325	1	1	Japonica	PCT 4\SA\4\1>1076-2-4-1-5::C1	Colombia
1327	1	1	Japonica	PEH PI NUO::IRGC 8266-C1	China
1329	1	1	Japonica	PRIMAVERA::C1	Brazil
1332	1	1	Indica	ROJOMENA 1034::GERVEX 8412-C1	Madagascar
1334	1	1	Japonica	ROVUMA::GERVEX 1245-C1	Portugal
1339	1	1	Japonica	SOURE::GERVEX 1294-C1	Portugal
1341	1	1	Indica	SUWEON 280::GERVEX 1306-C1	Korea Rep
1342	1	1	Indica	TELIMANI::C1	Mali
1347	1	1	Indica	TSAKA::IRGC 64934-C1	Bhutan
1348	1	1	Japonica	TSIPALA 89::GERVEX 8385-C1	Madagascar
1349	1	1	Indica	TSIPALA FOTSY 1883::GERVEX 5387-C1	Madagascar
1350	1	1	Indica	UPL RI 5::IRTP 7034-C1	Philippines
1353	1	1	Japonica	VARY SOMOTRA SIHANAKA::GERVEX 8321-C1	Madagascar
1354	5	5	Indica	VARY VATO 154::GERVEX 5429-C1	Madagascar
1360	3	3	Japonica	WAB 706-3-4-K4-KB-1::C1	Ivory Coast
1361	1	1	Indica	WAS 169-B-B-4-2-1::C1	Senegal
1362	1	1	Indica	WAS 181-B-6-3::C1	Senegal
1364	1	1	Indica	WAS 183-B-6-2-3::C1	Senegal
1365	1	1	Indica	WAS 194-B-3-2-5::C1	Senegal
1367	1	1	Indica	WAS 200-B-B-1-1-1::C1	Senegal
1370	1	1	Indica	WAS 208-B-B-5-1-1-3::C1	Senegal
1371	1	1	Indica	WAS 20-B-B-1-2-2::C1	Senegal
1372	1	1	Indica	WAS 30-11-4-6-2-2-1::C1	Senegal
1373	1	1	Indica	WAS 62-B-B-17-1-1-3::C1	Senegal
1374	1	1	Japonica	YANCAOUSSA::IRGC 16071-C1	Ivory Coast
1377	1	1	Japonica	ZENA::GERVEX 101-C1	Italy
1380	1	1	Indica	CODE NO 31281::IRGC 46891-1	India
1387	1	1	Indica	ARC 18262::IRGC 42363-1	India
1388	4	4	Japonica	BAKAW::IRGC 11169-1	Philippines
1390	7	7	Japonica
1394	1	1	Indica	IA CUBA 23::IRGC 116991-1	Cuba
1395	1	1	Indica	IR 72132-AC 6-1::IRGC 117369-1	Philippines
1399	1	1	Indica	LUA NHE DEN::IRGC 16724-1	Viet Nam
1400	4	4	Indica	MAHUDU KIRIYAL::IRGC 40844-1	Sri Lanka
1403	1	1	Indica	PANAMA 1537::IRGC 117019-1	Panama
1409	1	1	Indica	11-049::IRGC 36400-1	Sri Lanka
1416	1	1	Indica	BEKASAKA 158::IRGC 68361-1	Madagascar
1420	1	1	Japonica	CINA::IRGC 27116-1	Indonesia
1431	1	1	Indica	JUMA 58::IRGC 117010-1	Dominican Rp
1434	1	1	Indica	KHAU MUONG PIENG::IRGC 78333-1	Viet Nam
1435	1	1	Indica	KUMBIPHOU::IRGC 51990-1	India
1436	1	1	Indica	KUMDIN::IRGC 74756-1	India
1438	1	1	Japonica	NEP ME HOA BINH::IRGC 78366-1	Viet Nam
1442	1	1	Japonica	PATO DE GALLINAZO Y 5371::IRGC 5766-1	Australia
1445	4	4	Japonica	P. TINGAGEW DAYKET QAY DAYON::IRGC 8046-1	Philippines
1453	1	1	Japonica	TORO::IRGC 50596-1	Brazil

## Sheet: Table S2
Table S2. The read count of 31 genes within qPC-1 region measured by RNA-seq.
	Rice accessions
Gene ID	White pericarp		Red pericarp
	No. 611	No. 689	No. 414	No. 752	Description	chromosome	gene_start	gene_end	gene_strand	gene_length	gene_biotype
LOC_Os01g49470	1140	802	617	164	Iron-binding haemerythrin RING ubiquitin ligase, Iron-binding sensor, Regulation of iron acquisition	1	28447888	28458988	-	4302	protein_coding
LOC_Os01g49490	61	63	67	41	Hypothetical conserved gene.	1	28467690	28471172	-	784	protein_coding
LOC_Os01g49510	244	251	182	60	Alpha/beta hydrolase fold-1 domain containing protein.	1	28479278	28482802	+	1638	protein_coding
LOC_Os01g49529	301	349	189	64	Serine/threonine protein kinase-related domain containing protein.	1	28482950	28496176	-	5926	protein_coding
LOC_Os01g49510	0	0	0	0	Hypothetical protein.	1	28483343	28488049	+	1724	protein_coding
LOC_Os01g49560	27	32	14	3	Hypothetical conserved gene.	1	28502293	28503364	-	1072	protein_coding
LOC_Os01g49570	0	0	0	0	Similar to Zinc finger, C3HC4 type family protein.	1	28504690	28509627	-	637	protein_coding
LOC_Os01g49580	6	10	0	0	Conserved hypothetical protein.	1	28513039	28517678	+	2539	protein_coding
LOC_Os01g49614	48	54	43	14	Protein kinase, core domain containing protein.	1	28524105	28534387	+	2691	protein_coding
LOC_Os01g49614	0	0	23	3	Conserved hypothetical protein.	1	28526306	28526710	+	405	protein_coding
LOC_Os01g49630	0	0	8	0	Similar to Acidic endochitinase SE2 precursor (EC 3.2.1.14).	1	28534821	28536497	+	1538	protein_coding
LOC_Os01g49640	1	0	11	30	Plant lipid transfer protein/seed storage/trypsin-alpha amylase inhibitor domain containing protein.	1	28537896	28538617	-	722	protein_coding
LOC_Os01g49650	0	0	0	0	Plant lipid transfer protein and hydrophobic protein, helical domain containing protein.	1	28538881	28539369	-	489	protein_coding
LOC_Os01g49660	2	7	4	3	Similar to seed maturation protein.	1	28539955	28541359	+	804	protein_coding
LOC_Os01g49670	268	243	292	109	Cytidylyltransferase domain containing protein	1	28541558	28545424	-	1644	protein_coding
LOC_Os01g49680	1047	1231	717	146	Similar to XPB1 (ARABIDOPSIS HOMOLOG OF XERODERMA PIGMENTOSUM COMPLEMENTATION GROUP B 1); ATP-dependent helicase.	1	28545585	28553746	+	2909	protein_coding
LOC_Os01g49690	530	534	752	660	Similar to Serine/threonine protein phosphatase 2A.	1	28555960	28560504	+	1430	protein_coding
LOC_Os01g49710	46	15	25	6	Similar to Glutathione S-transferase GSTU6.	1	28566638	28567684	-	1047	protein_coding
LOC_Os01g49720	2	14	0	1	Glutathione S-transferase, C-terminal-like domain containing protein.	1	28568839	28569792	-	877	protein_coding
LOC_Os01g49730	0	0	0	0	Conserved hypothetical protein.	1	28572037	28572921	+	885	protein_coding
LOC_Os01g49740	380	211	71	34	Protein of unknown function DUF827, plant domain containing protein.	1	28573135	28575675	+	2326	protein_coding
LOC_Os01g49750	0	0	0	0	Conserved hypothetical protein.	1	28575815	28576674	-	860	protein_coding
LOC_Os01g49760	2	0	2	2	Uncharacterised conserved protein UCP031088, alpha/beta hydrolase, At1g15070 domain containing protein.	1	28578167	28582863	+	2216	protein_coding
LOC_Os01g49770	367	277	631	737	Similar to Protein binding protein.	1	28583152	28586500	-	2572	protein_coding
LOC_Os01g49810	0	0	0	0	Conserved hypothetical protein.	1	28599291	28600408	+	905	protein_coding
LOC_Os01g49820	71	144	53	37	Similar to Lipid phosphate phosphatase 2 (EC 3.1.3.-) (AtLPP2) (Phosphatidic acid phosphatase 2) (AtPAP2) (Prenyl diphosphate phosphatase).	1	28605063	28608212	+	2055	protein_coding
LOC_Os01g49830	370	256	976	1790	RAV family protein, Regulation of carpel development, Control of seed size	1	28619585	28621117	-	1533	protein_coding
LOC_Os01g49890	315	333	395	92	Similar to Threonine synthase, chloroplast precursor (EC 4.2.3.1) (TS).	1	28654048	28655948	-	1901	protein_coding
LOC_Os01g49900	161	160	179	26	Peptidyl-tRNA hydrolase family protein.	1	28657603	28660499	-	1272	protein_coding
LOC_Os01g49910	7	2	3	0	Protein kinase, core domain containing protein.	1	28666309	28668105	+	1701	protein_coding
LOC_Os01g49920	6	9	0	0	Leucine-rich repeat domain containing protein.	1	28669652	28673566	+	3827	protein_coding
The 17 genes without expression are highlighted in green.The genes with read count less than 30 were regarded as no expression.
The 2 genes exhibited differentially expressed between two groups of rice accessions with white and red pericarp are highlighted in red.

## Sheet: Table S3
Table S3. Primers used in this study.
Primer name/ Gene	forward primer (5'-3')	reverse primer (5'-3')	Ref.
LOC_Os01g49740	CATTTCGAGCTGCGATGAGC	AGACCGGATTGTGCTAGCTG
LOC_Os01g49830	CCTGTTCGACAAGACGGTCA	CAGCCCTTGGTTAGCACGTA
EF1α	TTTCACTCTTGGTGTGAAGCAGAT	GACTTCCTTCACGATTTCATCGTAA
HM1	TGATCAGTCCAGGCACCACA	GGTTGGCACTGAAATCAC	Yang et al., 2017
Os07g0211500-1	TACGCATAGTAGCTCCTATAGTCCA	TTGCCAAGAACACGTAACAAGAAG
Os07g0211500-2	CGGTGAGAATGGTACTCTGTCCTA	AATGGCAGTGCTTGTGTGAAGA
Os07g0211500-3	GCAATGACCACCAGACAATACCA	TCTTCCAATGTTCGTTAGAGGCTTA
Os07g0211500-4	CCAGAAGTGAATCCTACCCGTATC	GTACATAATTTAGGCGAAACGAACG
